# Supplementary material for: Conventional 3D conformal radiotherapy and volumetric modulated arc therapy for cervical cancer: Comparison of clinical results with special consideration of the influence of patient- and treatment-related parameters
Source: Strahlenther Onkol. 2021 May 3;197(6):520–7. doi: 10.1007/s00066-021-01782-5 (PMC8154751; doi:10.1007/s00066-021-01782-5)
Supplement: Supplementary file 4 — Supplementary Table S1. Preselection of patient- and treatment-related parameters for multivariate analysis [file 66_2021_1782_MOESM4_ESM.xlsx]

## Sheet: Tabelle1
Supplementary Table S1. Preselection of patient- and treatment-related parameters for multivariate analysis
	Acute toxicity	Late toxicity
	Urinary toxicity	Small bowel toxicity	Overall late toxicity
Parameter	p	p	p
Radiotherapy technique* [3DCRT/VMAT]	0.03	<0.001	0.04
Radiotherapy, total dose* [>50.4Gy/≤50.4Gy]	0.05	0.70	0.27
Brachytherapy* [yes/no]	0.07	0.80	0.76
Hysterectomy prior to treatment* [yes/no]	0.80	0.10	0.37
Acute toxicity, enteritis* [<grade 2/≥grade 2]	-	0.11	-
Body mass index* [≥median/<median]	0.70	0.31	0.05
Overall acute toxicity* [<grade 2/≥grade 2]	-	-	<0.01
Age* [≥median/<median]	0.37	0.28	0.42
Chemotherapy* [yes/no]	0.83	0.80	0.32
*Parameters were included in multivariate model if p<0.2.
