# Supplementary material for: Conventional 3D conformal radiotherapy and volumetric modulated arc therapy for cervical cancer: Comparison of clinical results with special consideration of the influence of patient- and treatment-related parameters
Source: Strahlenther Onkol. 2021 May 3;197(6):520–7. doi: 10.1007/s00066-021-01782-5 (PMC8154751; doi:10.1007/s00066-021-01782-5)
Supplement: Supplementary file 5 — Supplementary Table S2. Hematologic toxicity [file 66_2021_1782_MOESM5_ESM.xlsx]

## Sheet: Tabelle1
Supplementary Table S2. Hematologic toxicity
	Study group
	3D conformal radiotherapy		Volumetric modulated arc therapy
Toxicity grade					p
Anemia*
0	18 (24.3)		6 (20.0)		0.7†
1	31 (41.9)		14 (46.7)
2	21 (28.4)		7 (23.3)
3	4 (5.4)		3 (10.0)
Leucopenia*
0	24 (32.4)		10 (33.3)		0.7†
1	16 (21.6)		9 (30.0)
2	20 (27.1)		5 (16.7)
3	14 (18.9)		6 (20.0)
Thrombopenia*
0	45 (60.8)		18 (60.0)		0.9†
1	20 (27.0)		10 (33.4)
2	7 (9.4)		1 (3.3)
3	1 (1.4)		0 (0.0)
4	1 (1.4)		1 (3.3)
Overall hematologic toxicity*
0	9 (12.2)		2 (6.7)		0.5†
1	19 (25.7)		16 (53.3)
2	27 (36.4)		3 (10.0)
3	18 (24.3)		8 (26.7)
4	1 (1.4)		1 (3.3)
*Data give the number of patients; the numbers in parentheses denote the percentage.
†Univariate comparison, Kendall's tau test.
